# Supplementary material for: Polyelectrolyte-Coated Mesoporous Bioactive Glasses via Layer-by-Layer Deposition for Sustained Co-Delivery of Therapeutic Ions and Drugs
Source: Pharmaceutics. 2021 Nov 17;13(11):1952. doi: 10.3390/pharmaceutics13111952 (PMC8625996; doi:10.3390/pharmaceutics13111952)
Supplement: Supplementary file 1 [file pharmaceutics-13-01952-s001.zip]

Archive with 1 entries (1 files):
- pharmaceutics-1426442-supplementary.pdf
